# Supplementary material for: The complete chloroplast genome sequence of Urtica fissa
Source: Mitochondrial DNA B Resour. 2022 Jun 16;7(6):1005–7. doi: 10.1080/23802359.2022.2080017 (PMC9225764; doi:10.1080/23802359.2022.2080017)
Supplement: Supplemental Material [file TMDN_A_2080017_SM7736.txt]

Table. Maximum Likelihood fits of 24 different nucleotide substitution models
Model	Parameters	BIC	AICc	lnL	(+I)	(+G)	R	f(A)	f(T)	f(C)	f(G)	r(AT)	r(AC)	r(AG)	r(TA)	r(TC)	r(TG)	r(CA)	r(CT)	r(CG)	r(GA)	r(GT)	r(GC)
GTR+G+I	49	1234232.689	1233597.119	-616749.559	0.45	1.08	0.85	0.313	0.321	0.186	0.180	0.052	0.063	0.086	0.051	0.086	0.066	0.106	0.148	0.037	0.150	0.117	0.038
GTR+G	48	1234434.055	1233811.456	-616857.727	n/a	0.29	0.85	0.313	0.321	0.186	0.180	0.053	0.063	0.086	0.051	0.086	0.066	0.106	0.148	0.037	0.149	0.117	0.038
T92+G+I	43	1237836.597	1237278.852	-618596.425	0.47	1.16	0.92	0.317	0.317	0.183	0.183	0.080	0.046	0.091	0.080	0.091	0.046	0.080	0.158	0.046	0.158	0.080	0.046
HKY+G+I	45	1237850.236	1237266.549	-618588.274	0.47	1.16	0.92	0.313	0.321	0.186	0.180	0.081	0.047	0.089	0.079	0.092	0.045	0.079	0.160	0.045	0.156	0.081	0.047
TN93+G+I	46	1237861.548	1237264.890	-618586.444	0.47	1.16	0.92	0.313	0.321	0.186	0.180	0.081	0.047	0.090	0.079	0.092	0.045	0.079	0.159	0.045	0.157	0.081	0.047
T92+G	42	1237925.978	1237381.203	-618648.601	n/a	0.29	0.87	0.317	0.317	0.183	0.183	0.082	0.047	0.088	0.082	0.088	0.047	0.082	0.154	0.047	0.154	0.082	0.047
HKY+G	44	1237938.838	1237368.122	-618640.060	n/a	0.29	0.87	0.313	0.321	0.186	0.180	0.083	0.048	0.087	0.081	0.090	0.046	0.081	0.155	0.046	0.152	0.083	0.048
TN93+G	45	1237945.699	1237362.012	-618636.005	n/a	0.29	0.86	0.313	0.321	0.186	0.180	0.083	0.048	0.086	0.081	0.090	0.047	0.081	0.155	0.047	0.150	0.083	0.048
T92+I	42	1239059.862	1238515.087	-619215.543	0.63	n/a	0.83	0.317	0.317	0.183	0.183	0.084	0.048	0.086	0.084	0.086	0.048	0.084	0.150	0.048	0.150	0.084	0.048
HKY+I	44	1239072.299	1238501.582	-619206.791	0.63	n/a	0.83	0.313	0.321	0.186	0.180	0.085	0.049	0.085	0.083	0.088	0.048	0.083	0.151	0.048	0.148	0.085	0.049
TN93+I	45	1239082.459	1238498.771	-619204.385	0.63	n/a	0.83	0.313	0.321	0.186	0.180	0.085	0.049	0.086	0.083	0.086	0.048	0.083	0.149	0.048	0.150	0.085	0.049
GTR+I	48	1246249.600	1245627.000	-622765.499	0.38	n/a	0.83	0.313	0.321	0.186	0.180	0.054	0.063	0.084	0.053	0.085	0.065	0.105	0.147	0.040	0.147	0.116	0.041
K2+G	41	1256211.108	1255679.304	-627798.651	n/a	0.28	0.94	0.250	0.250	0.250	0.250	0.064	0.064	0.121	0.064	0.121	0.064	0.064	0.121	0.064	0.121	0.064	0.064
K2+G+I	42	1256235.705	1255690.930	-627803.465	0.47	1.13	0.99	0.250	0.250	0.250	0.250	0.063	0.063	0.124	0.063	0.124	0.063	0.063	0.124	0.063	0.124	0.063	0.063
K2+I	41	1257209.950	1256678.146	-628298.072	0.64	n/a	0.89	0.250	0.250	0.250	0.250	0.066	0.066	0.118	0.066	0.118	0.066	0.066	0.118	0.066	0.118	0.066	0.066
JC+G+I	41	1259576.829	1259045.025	-629481.512	0.48	1.17	0.50	0.250	0.250	0.250	0.250	0.083	0.083	0.083	0.083	0.083	0.083	0.083	0.083	0.083	0.083	0.083	0.083
JC+G	40	1259755.735	1259236.902	-629578.450	n/a	0.28	0.50	0.250	0.250	0.250	0.250	0.083	0.083	0.083	0.083	0.083	0.083	0.083	0.083	0.083	0.083	0.083	0.083
JC+I	40	1260869.483	1260350.650	-630135.325	0.64	n/a	0.50	0.250	0.250	0.250	0.250	0.083	0.083	0.083	0.083	0.083	0.083	0.083	0.083	0.083	0.083	0.083	0.083
GTR	47	1266960.702	1266351.073	-633128.536	n/a	n/a	0.81	0.313	0.321	0.186	0.180	0.057	0.063	0.083	0.055	0.085	0.064	0.105	0.147	0.040	0.145	0.115	0.041
T92	41	1270273.444	1269741.640	-634829.819	n/a	n/a	0.81	0.317	0.317	0.183	0.183	0.085	0.049	0.085	0.085	0.085	0.049	0.085	0.148	0.049	0.148	0.085	0.049
HKY	43	1270286.918	1269729.172	-634821.585	n/a	n/a	0.81	0.313	0.321	0.186	0.180	0.086	0.050	0.084	0.084	0.087	0.048	0.084	0.150	0.048	0.146	0.086	0.050
TN93	44	1270300.308	1269729.591	-634820.795	n/a	n/a	0.81	0.313	0.321	0.186	0.180	0.086	0.050	0.085	0.083	0.086	0.048	0.083	0.149	0.048	0.147	0.086	0.050
K2	40	1289293.888	1288775.055	-644347.527	n/a	n/a	0.88	0.250	0.250	0.250	0.250	0.067	0.067	0.117	0.067	0.117	0.067	0.067	0.117	0.067	0.117	0.067	0.067
JC	39	1292806.033	1292300.170	-646111.085	n/a	n/a	0.50	0.250	0.250	0.250	0.250	0.083	0.083	0.083	0.083	0.083	0.083	0.083	0.083	0.083	0.083	0.083	0.083
NOTE.-- Models with the lowest BIC scores (Bayesian Information Criterion) are considered to describe the substitution pattern the best. For each model, AICc value (Akaike Information Criterion, corrected), Maximum Likelihood value (lnL), and the number of parameters (including branch lengths) are also presented [1]. Non-uniformity of evolutionary rates among sites may be modeled by using a discrete Gamma distribution (+G) with 5 rate categories and by assuming that a certain fraction of sites are evolutionarily invariable (+I). Whenever applicable, estimates of gamma shape parameter and/or the estimated fraction of invariant sites are shown.Assumed or estimated values of transition/transversion bias (R) are shown for each model, as well. They are followed by nucleotide frequencies (f) and rates of base substitutions (r) for each nucleotide pair.Relative values of instantaneous r should be considered when evaluating them. For simplicity, sum of r values is made equal to 1 for each model. For estimating ML values, a tree topology was automatically computed. This analysis involved 21 nucleotide sequences. There were a total of 174820 positions in the final dataset. Evolutionary analyses were conducted in MEGA11 [2] 

Abbreviations: TR: General Time Reversible; HKY: Hasegawa-Kishino-Yano; TN93: Tamura-Nei; T92: Tamura 3-parameter; K2: Kimura 2-parameter; JC: Jukes-Cantor./div> 
1. Nei M. and Kumar S. (2000). Molecular Evolution and Phylogenetics. Oxford University Press, New York.
2. Tamura K., Stecher G., and Kumar S. (2021). MEGA 11: Molecular Evolutionary Genetics Analysis Version 11. Molecular Biology and Evolution https://doi.org/10.1093/molbev/msab120.
Disclaimer: Although utmost care has been taken to ensure the correctness of the caption, the caption text is provided "as is" without any warranty of any kind. Authors advise the user to carefully check the caption prior to its use for any purpose and report any errors or problems to the authors immediately (www.megasoftware.net). In no event shall the authors and their employers be liable for any damages, including but not limited to special, consequential, or other damages. Authors specifically disclaim all other warranties expressed or implied, including but not limited to the determination of suitability of this caption text for a specific purpose, use, or application.
